# Supplementary material for: Tubular cell polyploidy protects from lethal acute kidney injury but promotes consequent chronic kidney disease
Source: Nat Commun. 2022 Oct 4;13:5805. doi: 10.1038/s41467-022-33110-5 (PMC9532438; doi:10.1038/s41467-022-33110-5)
Supplement: Supplementary file 4 — Source data [file 41467_2022_33110_MOESM4_ESM.xlsx]

## Sheet: Figure 1
1b	n=6
t0	Polyploid TC	Dead TC	Non Cycling TC	Cycling TC	TOTAL			t2	Polyploid TC	Dead TC	Non Cycling TC	Cycling TC	TOTAL			t3	Polyploid TC	Dead TC	Non Cycling TC	Cycling TC	TOTAL			t5	Polyploid TC	Dead TC	Non Cycling TC	Cycling TC	TOTAL			t30	Polyploid TC	Dead TC	Non Cycling TC	Cycling TC	TOTAL
	9.87126	3.25027	84.8788	1.98054	99.9809				6.93572	10.7773	19.3608	62.8844	99.9582				13.574	41.429	39.4862	4.71526	99.2045				9.40025	10.8827	77.6162	0.783032	98.6821				18.0498	11.4553	61.2326	8.63247	99.3702
	6.27727	2.73792	66.2428	24.6235	99.8815				6.93202	10.3251	55.456	27.281	99.994				16.0069	38.8875	38.85	6.21842	99.9627				9.32211	9.51881	81.1587	1.03948	101.039				12.5941	17.2563	58.2226	12.3901	100.463
	9.65253	3.73038	71.7634	14.9828	100.129				10.096	4.53954	59.0929	26.2606	99.989				21.2708	14.8662	43.2439	20.6192	100				13.0988	5.32717	80.7528	0.564181	99.743				10.7952	11.1894	44.7845	35.0917	101.861
	4.39932	4.65	85.6554	3.94746	98.6522				8.87008	3.94641	32.5613	54.5733	99.9511				18.333	8.91802	68.3086	4.39305	99.9526				9.97008	11.6075	75.9856	0.489634	98.0528				10.7238	9.99983	76.5737	2.22607	99.5233
	3.20405	6.87	89.66	0.822568	100.557				9.79704	3.71001	56.8533	32.5	102.86				18.7184	4.52316	71.1066	5.52515	99.8733				13.6543	5.39724	80.1253	0.574224	99.7511				14.0961	4.62913	79.4126	0.980401	99.1182
	4.53	4.59	89.3	1.2555	99.6755				8.40978	6.13922	50.065	35.8303	100.444				14.169	9.19161	65.3648	11.2823	100.008				10.1	6.654	81.33	2.97213	101.056				9.44744	12.5664	72.9916	4.8721	99.8775
average	6.3224	4.30476	81.2501	7.9354	99.8126			average	8.50678	6.57292	45.5649	39.8883	100.533			average	17.012	19.6359	54.3933	8.79223	99.8335			average	10.9243	8.23123	79.4948	1.07045	99.7207			average	12.6177	11.1827	65.5363	10.6988	100.036
SEM	2.29299	0.813606	5.18748	4.50026				SEM	1.08093	2.65217	13.0692	12.5604				SEM	2.42871	13.6815	13.8666	4.77235				SEM	1.63486	2.43843	1.79593	0.633896				SEM	2.30347	2.57884	10.7897	8.69472
1c	n=6
t3	Non cycling polyploid TC	Cycling polyploid TC			t30	Non cycling polyploid TC	Cycling polyploid TC
	80.0945	19.9055				74.7773	25.2227
	76.605	23.3951				80.3562	19.6438
	48.5125	51.4875				93.091	6.90903
	60.8295	39.1705				92.9779	7.02208
	47.8592	52.1408				94.7535	5.24653
	63.1766	36.8234				86.3065	13.6935
1d	n=6
t0	Non cycling TC	Cycling TC			t2	Non cycling TC	Cycling TC			t3	Non cycling TC	Cycling TC			t30	Non cycling TC	Cycling TC
	44.3713	55.6287				45.6482	54.3518				9.71165	90.2883				68.2697	31.7303
	18.7959	81.2041				2.54549	97.4545				9.10928	90.8907				30.8334	69.1666
	18.8205	81.1795				27.5816	72.4184				2.82202	97.178				36.1334	63.8666
	66.411	33.589				9.55744	90.4426				7.23862	92.7614				40.7699	59.2301
	91.8972	8.1028				10.5824	89.4176				24.4067	75.5933				64.475	35.5249
	48.0592	51.9408				59.7531	40.2469				17.1035	82.8965				51.2349	48.7651
1h	n= 6 each sample is composed by 2 mice pulled together, t3 is composed by 3 mice pulled together each repetition
t0	mCherry	mVenus			t2	mCherry	mVenus			t3	mCherry	mVenus
	0	0				0	100				15.7088	84.2912
	0	0				33.7662	66.2338				0	100
	0	0				0	100
average	0	0			average	11.2554	88.7446			average	7.85441	92.1456
SEM	0	0			SEM	15.0072	15.0072			SEM	5.23627	5.23627
1o	n=9
	S1 segment	S2 segment	S3 segment	TALH and DST	CD
	1.09	3	0	1.8	5.61
	1.4	2.1	1.96	0	4.52
	0	4.7	0	0	1.9
	14.46	10.1	0	4.37	8.81
	12	8.3	0.54	1.27	6.9
	24.6	19.1	2.77	0	5.85
	4.5	10	0	0	4.33
	26.5	21.2	1.78	0.85	5.38
	17.07	10.58	0	0	8.21

## Sheet: Figure 2
2e	n=4
	CTGF	CTGF		SEMA5A	SEMA5A
	Diploid fraction	Polyploid fraction		Diploid fraction	Polyploid fraction
	1	59.4826		1	37.7424
	1	239.751		1	26.1077
	1	31.1819		1	21.6758
	1	55.91		1	294.79
2h	n=6
	DMSO	VP
	36.53	24.44
	32.67	20.34
	36.11	22
	39.45	31.59
	33.62	22.06
	40.99	25.19

## Sheet: Figure 4
4a	n=4
	CTGF		E2F7		E2F8		AKT1		CCNB1		CDK1		YAP1
	DMSO	VP	DMSO	VP	DMSO	VP	DMSO	VP	DMSO	VP	DMSO	VP	DMSO	VP
	0.88663	0.18286	1.07587	0.15612	1.12254	0.32865	0.93693	0.2663	1.15785	0.31703	1.05135	0.42296	1.06163	1.10486
	0.9627	0.10526	1.0623	0.11214	0.94022	0.2858	1.02086	0.29327	0.88272	0.21227	1.00989	0.33699	0.92708	0.95055
	1.17157	0.05269	0.87498	0.13544	0.94748	0.26037	1.04551	0.28425	0.97842	0.34503	0.94184	0.40988	1.01604	0.87869
	0.99	0.134	1.01	0.157	0.98	0.312	1	0.258	1.12	0.537	1.073	0.49481	1.00194	1.00171
4b	n=4
	E2F7				E2F8				AKT1
	scramble	YAP1-KD	TAZ-KD		scramble	YAP1-KD	TAZ-KD		scramble	YAP1-KD	TAZ-KD
	1.22432	0.42382	1.14419		0.84868	0.37928	1.05193		1.0817	0.06576	0.93161
	1.23034	0.39051	1.12496		1.48939	0.56284	0.97189		0.92447	0.17987	0.97219
	0.66386	0.37603	0.93207		0.79113	0.38944	0.80548		0.96546	0.05663	0.80297
	1.12	0.42	1.07		1.09	0.54	0.93		0.98	0.11	0.92
4c	n=4							4d	n=4							4e	n=4							4f	n=4
	CTGF			CTGF					E2F7			E2F7					E2F8			E2F8					AKT1			AKT1
	IgG DMSO	IgG VP		YAP1 DMSO	YAP1 VP				IgG DMSO	IgG VP		YAP1 DMSO	YAP1 VP				IgG DMSO	IgG VP		YAP1 DMSO	YAP1 VP				IgG DMSO	IgG VP		YAP1 DMSO	YAP1 VP
	1	1		107.318	0.83342				1	1		71.5981	10.0773				1	1		412.36	2.63067				1	1		83.0985	8.39971
	1	1		109.723	1				1	1		64.8514	14.3319				1	1		373.403	1.20201				1	1		95.4275	7.15683
	1	1		84.2468	2.39039				1	1		60.8935	15.2287				1	1		242.287	1.24743				1	1		83.4621	8.15309
	1	1		99.4	1.3				1	1		68.3	16.3				1	1		330.3	1.7				1	1		88.6	8.1
4g	n=4
	E2F7		E2F8		AKT1
	Scramble	KD	Scramble	KD	Scramble	KD
	0.75486	0.08273	1.0817	0.08273	1.20989	0.02297
	1.32475	0.14637	0.92447	0.14637	1.21584	0.02073
	1.0398	0.11455	1.01613	0.11455	1.1	0.0079
	1.2	0.12	1.1	0.13	1.03517	0.023
4I	n=4
	Scramble	E2F7	E2F8	AKT1
	46.05	15.52	13.92	17
	32.15	22.14	25.83	29.64
	33.71	25.4	24.85	19.79
	29.24	17.63	21.38	20.26

## Sheet: Figure 5
5b	n=6
	t0			t2			t3			t5
	Pax8/WT	Pax8/YAP1ko		Pax8/WT	Pax8/YAP1ko		Pax8/WT	Pax8/YAP1ko		Pax8/WT	Pax8/YAP1ko
	13.569	2.2237		59.5298	9.02886		21.8009	14.8843		2.87363	19.5999
	7.45667	25.14		46.755	21.8081		21.6064	30.1533		0.35851	5.08866
	17.2317	13.2844		24.6407	21.3744		19.8997	38.5853		1.2677	29.7135
	16.2038	20.5355		57.4663	21.3879		13.01	16.59		1.64817	7.7025
	21.4351	4.89951		33.9116	32.6888		14.6712	3.94351		1.17439	16.9237
	12.0815	5.55923		25.7216	18.6578		34.907	25.8509		16.265	32.7139
5c	n=6
	t0			t2			t3			t5
	Pax8/WT	Pax8/YAP1ko		Pax8/WT	Pax8/YAP1ko		Pax8/WT	Pax8/YAP1ko		Pax8/WT	Pax8/YAP1ko
	6.2821	4.09163		6.03039	9.0734		16.5959	12.4229		10.2156	8.36776
	4.6687	5.38585		6.7231	7.54747		16.8763	8.89984		9.52011	6.52766
	4.8646	4.5939		10.1252	8.21924		21.7955	17.3555		12.1133	12.4274
	3.3687	4.32393		8.22571	7.83914		15.2667	9.24912		11.0157	15.6665
	6.0104	5.84332		9.92059	11.4357		18.5832	9.54346		13.4914	12.97
	6.5069	4.32227		8.53295	8.4987		22.0113	10.1266		9.33731	9.31539
5d	n=8
	Pax8/WT	Pax8/YAP1ko
	169.149	141.113
	159.357	130.297
	259.746	122.856
	209.742	155.783
	261.702	167.9
	174.604	165.534
	222.119	145.158
	223.717	149.611
5f	n=6
	t0			t1			t2
	Pax8/WT	Pax8/YAP1ko		Pax8/WT	Pax8/YAP1ko		Pax8/WT	Pax8/YAP1ko
	12.9864	2.10155		35.7751	21.4326		25.4829	12.4698
	5.3752	21.4564		41.7842	13.8412		19.845	7.07745
	5.38959	12.426		18.1429	17.2292		50.6131	7.15919
	6.95979	10.9361		13.1253	4.63794		18.2149	5.86306
	16.1011	4.38155		17.3428	4.43675		27.8548	8.55139
	11.4427	10.3876		17.2004	10.265		19.1037	35.705
5g	n=6
	t0			t1			t2
	Pax8/WT	Pax8/YAP1ko		Pax8/WT	Pax8/YAP1ko		Pax8/WT	Pax8/YAP1ko
	5.48512	3.95417		10.261	4.47877		14.47	7.03495
	5.61845	5.10904		9.98589	10.0453		14.8286	5.53846
	4.08976	5.27823		6.80021	5.29753		12.1566	5.47902
	5.48395	4.08091		14.9147	10.5274		15.39	7.5702
	4.35446	3.71332		14.3292	10.9632		13.3522	7.11261
	4.29357	4.0432		14.3322	7.2136		18.079	5.37981
5h	n=6
	t1			t2
	Pax8/WT	Pax8/YAP1ko		Pax8/WT	Pax8/YAP1ko
	10.7762	3.43596		38.8875	2.11696
	8.80341	3.28189		3.79593	3.03938
	2.76543	6.61556		3.27406	4.31099
	1.86341	3.52373		2.46947	3.96817
	3.53698	1.36149		2.87678	2.91429
	2.12578	7.60494		5.73938	7.9116
5i	n=4
	t1			t2
	Pax8/WT	Pax8/YAP1ko		Pax8/WT	Pax8/YAP1ko
	218686	43124.6		126029	192328
	82225.5	45831.2		185283	84186.2
	252296	241192		23630.1	163749
	176810	225509		155656	157754
5j	n=24 Pax8/WT				n=14 Pax8/YAP1ko
	group	event	time		group	event	time
	1	0	28		3	1	1
	1	1	14		3	1	1
	1	1	7		3	1	1
	1	0	28		3	0	28
	1	0	28		3	1	1
	1	0	28		3	1	1
	1	0	28		3	1	2
	1	0	28		3	1	2
	1	0	28		3	1	1
	1	0	28		3	1	1
	1	0	28		3	1	1
	1	0	28		3	0	28
	1	1	2		3	1	1
	1	1	3		3	1	1
	1	0	28
	1	1	2
	1	1	5
	1	1	5
	1	0	28
	1	0	28
	1	0	28
	1	0	28
	1	1	3
	1	1	2
5k	n=10
	t0			t2
	Pax8/WT	Pax8/YAP1ko		Pax8/WT	Pax8/YAP1ko
	43.8	32.1		591	558
	51.2	33		393	750
	50.1	46.2		259	720
	50	44		489	444
	20.27	45.4		516	456
	49.6	40		226	366
	40	46.8		372	477
	45.1	61.5		284	524
	53.1	52.4		140	441
	52.95	34.5		143	850
5l	n=10
	t0			t2
	Pax8/WT	Pax8/YAP1ko		Pax8/WT	Pax8/YAP1ko
	4.15	5.38		4.64	8.76
	4.12	4.99		4.88	9.39
	5.06	7.36		5.25	12.66
	6.1	4.2		5.33	7.29
	5.88	5.63		5.47	10.77
	5.51	3.43		5.72	8.93
	5.45	6.6		5.86	6.89
	5.22	5.9		7.05	8.3
	6.12	5.68		8.19	6.7
	5.68	5.62		9.16	8.74
5m	n=18
	t0			t2
	Pax8/WT	Pax8/YAP1ko		Pax8/WT	Pax8/YAP1ko
	5.27383	4.90674		5.67547	6.66471
	5.21879	5.87555		7.95996	6.20426
	6.13133	4.66999		6.94178	6.40427
	4.53001	5.57223		6.78178	5.06276
	6.23853	5.1422		5.56321	6.58383
	5.94097	5.45517		7.83019	6.9579
	5.18386	6.52565		7.49014	6.04708
	4.59227	5.47589		6.37629	4.89056
	6.40661	5.20342		5.60306	5.87778
	5.46456	5.17176		7.09513	5.73295
	5.02278	4.76748		6.01067	6.41429
	5.31699	4.2919		5.64082	4.66716
	5.75278	5.00719		7.21433	6.37147
	5.28727	5.584		7.63347	4.6608
	4.65437	4.18684		8.16049	5.24334
	4.57728	4.84626		6.78063	6.71563
	4.95622	4.5937		8.12653	6.71348
	5.03231	5.49278		7.51661	6.48087
5o	n=4 mice per point (2, t1 and 2, t2 after AKI) 30 nuclei each
	Pax8/WT	Pax8/YAP1ko
	273.384	128.411
	270.223	84.8616
	164.581	102.525
	225.152	147.972
	102.073	193.518
	117.878	186.754
	243.914	111.722
	272.772	121.648
	236.674	98.2915
	130.013	187.63
	118.49	107.975
	220.971	117.171
	101.665	134.883
	180.896	57.9044
	85.3497	108.705
	85.1457	133.758
	115.227	101.45
	95.6487	308.715
	172.229	167.495
	111.862	303.714
	161.94	251.084
	253.503	97.0044
	239.965	83.3507
	164.627	132.885
	131.661	114.071
	98.3837	137.648
	140.445	70.3321
	97.9703	59.7744
	111.612	163.923
	422.59	185.436
	310.751	170.403
	104.293	114.94
	294.594	76.2254
	127.706	65.2705
	252.412	83.7963
	119.966	91.3672
	92.9737	98.8234
	422.59	151.533
	310.751	187.38
	104.293	131.631
	294.594	149.239
	127.706	161.169
	252.412	135.474
	119.966	121.938
	92.9737	76.8563
	379.38	94.314
	300.509	142.731
	283.938	82.9747
	189.451	106.913
	235.022	83.3347
	187.698	96.6538
	48.4383	143.271
	173.48	147.231
	176.523	131.752
	128.295	101.694
	193.028	161.81
	217.61	112.403
	112.492	290.146
	151.59	184.425
	116.121	103.372
	130.037	147.276
	180.078	125.104
	151.467	125.544
	192.868	114.238
	227.762	100.435
	108.608	171.944
	112.086	82.8004
	206.444	441.942
	226.079	38.647
	141.257	154.384
	170.541	99.5236
	122.296	46.9066
	115.115	135.417
	176.6	64.6496
	190.081	67.0969
	221.265	55.982
	175.194	100.034
	153.569	106.451
	183.499	101.069
	338.792	117.645
	295.229	83.4168
	108.439	131.745
	290.684	199.77
	144.62	197.612
	161.693	134.521
	97.274	49.4408
	253.085	247.962
	314.778	104.341
	131.851	229.005
	213.917	157.574
	247.202	118.901
	137.303	70.0664
	226.112	139.062
	214.204	97.3586
	165.567	74.7629
	252.367	87.8047
	172.166	198.205
	129.842	166.814
	183.788	138.152
	199.713	90.2311
	202.93	140.774
	95.4963	154.673
	132.501	135.606
	76.9939	104.493
	91.4675	163.491
	203.526	86.2949
	244.858	106.988
	122.951	171.122
	166.207	109.043
	190.911	142.504
	155.567	158.343
	215.661	90.4815
	223.315	67.6804
	158.642	49.4576
	161.517	116.927
	217.417	68.2828
	146.341	107.289
	186.626	106.084
	109.398	126.204
	160.94	121.204

## Sheet: Figure 6
6c	n=30 Pax8/WT and n=16 Pax8/SAV1ko
	Pax8/WT	Pax8/SAV1ko
	5.27383	7.16626
	5.21879	6.22112
	6.13133	7.24382
	4.53001	7.09411
	6.23853	6.19521
	5.94097	8.45361
	5.18386	6.75532
	4.59227	7.26496
	6.40661	5.74988
	5.46456	5.40414
	5.02278	5.09915
	5.31699	5.37634
	5.75278	6.02067
	5.28727	5.42529
	4.65437	6.74643
	4.57728	7.10874
	4.95622
	5.03231
	4.69697
	4.81283
	5.0885
	4.67561
	4.74255
	4.66681
	4.20017
	4.29818
	4.9222
	4.40934
	5.516
	4.915
6f	n=8
	Pax8/WT	Pax8/SAV1ko
	4.56357	12.7282
	5.61845	16.0067
	6.03589	24.1328
	6.54787	19.4858
	3.19861	20.7975
	4.73695	15.392
	3.45766	14.0369
	6.38035	30.3058
6h	n=8
	Pax8/WT	Pax8/SAV1ko
	0	2
	0	3
	0	1
	0	2
	0	1
	0	1
	0	1
	0	1
6j	n=8
	Pax8/WT	Pax8/SAV1ko
	2.3888	3.978
	1.2565	2.7663
	1.977	6.22132
	2.82	4.77
	2.39822	3.8
	1.30857	6.906
	2.78014	2.27738
	3.80603	5.15658
6l	n=8
	Pax8/WT	Pax8/SAV1ko
	4.87056	44.3342
	2.40176	48.3309
	4.76432	53.1937
	3.22364	27.6137
	6.11098	31.1656
	0.37736	17.54
	9.03605	16.4892
	5.3856	18.9148
6m	n=5
Pax8/WT	t0	t7	t14	t21	t30			Pax8/SAV1ko	t0	t7	t14	t21	t30
	224.607	240.751	241.602	241.863	246.814				214.089	263.862	222.239	238.942	220.692
	239.716	256.532	307.965	288.815	297.351				224.408	193.974	131.975	156.992	157.607
	225.326	237.37	233.671	222.896	283.795				234.876	218.504	149.457	194.696	144.502
	289.28	246.198	255.48	274.852	269.65				203.268	238.193	234.497	209.982	213.315
	248.555	251.225	227.076	268.448	288.358				228.371	234.555	192.017	202.335	179.685
average	245.497	246.416	253.159	259.375	277.193			average	221.002	229.817	186.037	200.589	183.16
SEM	11.8385	3.45997	14.4961	11.8868	8.81579			SEM	5.57074	11.5421	19.9442	13.2243	14.9623

## Sheet: Figure 7
7c	n=6
	Pax8/WT			Pax8/SAV1ko
	non cycling polyploid TC	cycling polyploid TC		non cycling polyploid TC	cycling polyploid TC
	9.15563	3.4648		19.5168	6.88311
	9.01616	2.68568		9.58991	4.39159
	9.28752	0.75428		20.3956	4.04371
	11.2061	0.62049		26.0418	1.18929
	8.9267	0.51164		19.2251	6.37307
	7.8383	1.24364		15.1981	4.63511
7f	n=8
	Pax8/WT	Pax8/SAV1ko
	9.84209	31.4612
	10.9938	31.7298
	10.1943	18.6407
	15.2213	18.7947
	8.74296	13.1145
	9.28528	26.7371
	9.12393	21.9528
	22.2071	20.5288
7h	n=8
	Pax8/WT	Pax8/SAV1ko
	4.319	8.24984
	2.4383	12.0625
	4.30579	6.21334
	5.51158	4.47508
	8.0663	5.07116
	4.94573	8.48352
	4.37615	7.68198
	2.39735	5.73486
7i	n=8
	Pax8/WT	Pax8/SAV1ko
	1	2
	2	2
	1	2
	1	2
	2	2
	1	2
	1	1
	1	2
7k	n=8
	Pax8/WT	Pax8/SAV1ko
	9.05583	47.3898
	33.698	33.8693
	31.494	39.0322
	32.3319	40.7988
	12.4605	42.5051
	11.6964	24.0941
	23.5276	44.9133
	21.8213	17.9563
7l	n=10									n=10											n=6
Pax8/WT	t0	t2	t5	t7	t14	t21	t30			t0	t2	t5	t7	t14	t21	t30					t0	t2	t5	t7	t14	t21	t30
	45.1	140	88.2	70	84	58.3	90		Pax8/SAV1ko	45.9	151	108	62.4	112	93.5	83.8		Healthy Pax8/SAV1ko			42.8	44	86.8	48.5	42.2	42.2	51.6
	52.95	143	69.3	67	67.6	81.1	65			49	300	190	131	97.6	60.5	80					58.3	56.8	67.2	103	93.4	56.7	61.5
	55.9	259	141	65.5	69.9	64	60.6			52.1	215	132.4	156	115	89.6	101					86	61.6	54.8	82.4	82.7	105	62.1
	42.4	233	82.7	74.6	72.1	78.9	82.8			61.8	146	156	162	131	121	130					66.8	103	82.4	64.4	86.9	95.2	58
	44.5	280	104	81.5	58.9	60	65.8			87.7	105	131	115	91	129	112					60	75.7	73.2	49.67	52.9	76	64.2
	39.5	393	110	127	63.3	82.8	104.8			64	107	123	88.9	95.3	76.9	82.8					85.8	87	73.2	66.7	77.2	78.4	69.1
	51.2	372	98.6	101.6	86.4	65.8	91.7			40	334	282	256	76.1	157	145
	37.2	284	99.6	77.6	95.2	80.5	69.5			42	106	122	107.8	144.2	162	139
	45	468	156	135	86.3	82.1	99.4			43	96	96.1	108.2	85.2	160	83.7
	41.2	526	165	113	94.5	62.6	74.5			44.2	116.8	55.4	74	54	59.3	85.7
average	52.97	167.68	139.59	126.13	100.14	110.88	104.3		average	52.97	167.68	139.59	126.13	100.14	110.88	104.3				average	66.6167	71.35	72.9333	69.1117	72.55	75.5833	61.0833
SEM	4.63	24.73	19.37	17.64	8.36	12.77	8.05		SEM	4.63	24.73	19.37	17.64	8.36	12.77	8.05				SEM	6.88	8.79	4.63	8.47709	8.31171	9.53815	2.41
7m	n=24 Pax8/WT				n=24 Pax8/SAV1ko
	group	event	time
	1	0	30		2	0	30
	1	1	14		2	0	30
	1	1	7		2	0	30
	1	0	30		2	0	30
	1	0	30		2	0	30
	1	0	30		2	0	30
	1	0	30		2	0	30
	1	0	30		2	0	30
	1	0	30		2	0	30
	1	0	30		2	0	30
	1	0	30		2	0	30
	1	0	30
	1	1	2
	1	1	3
	1	0	30
	1	1	2
	1	1	5
	1	1	5
	1	0	30
	1	0	30
	1	0	30
	1	0	30
	1	1	3
	1	1	2

## Sheet: Figure 8
8c	n=18	n=45												8f	n= 8, 25 nuclei each
	healthy	CKD after AKI													YAP1-	YAP1+
	6.23	12.98													1.97272	1.3343
	7.83	47.955													0.84272	0.86941
	24.16	38.0215													0.54537	0.81783
	12.01	64.34													0.76392	1.04198
	1.8	36.92													1.16713	1.1974
	1.47	34.05													0.84034	1.39432
	13.79	43.88													0.71169	1.33961
	7.46	39.29													0.70491	0.84231
	24.27	17.3													0.89321	0.92441
	2.09	47.32													1.53126	1.35851
	24.47	48.22													0.39066	1.56101
	21.93	37.99													0.4411	1.38252
	6.11	30.0292													0.38457	0.64571
	12.56	18.5607													0.30617	0.42263
	8.53	12.19													0.27944	0.56915
	12.11	1.33													0.15455	0.2473
	9.24	9.54													0.21179	0.4464
	8.28	39.28													0.84161	0.64551
		4.33													0.46815	0.62658
		30.9913													0.54643	0.42179
		16.47													0.482	0.96292
		19.13													0.3552	0.53872
		3.62													0.32149	0.66803
		14.39													1.1667	0.56706
		31.1956													0.58882	0.79372
		49.9801													0.51714	0.52162
		10.46													0.20879	0.46377
		46.15													0.59057	0.538
		18.36													0.41496	0.53231
		9.97													0.30442	0.50637
		26.2276													0.9417	0.52902
		22.87													0.87323	0.71241
		20.54													0.64657	0.53685
		47.06													1.69711	0.82996
		13.19													0.86111	0.30425
		18.46													1.02166	0.44939
		18.24													1.38164	0.55858
		11.76													0.97939	0.59945
		17.7424													0.92554	0.43357
		12.766													0.66538	0.77074
		32.18													0.77308	0.4009
		30.17													0.89697	0.6139
		21													1.0175	0.46398
		4.3													0.86262	0.61995
		9.54248													1.01469	0.5143
															1.04186	0.89112
															0.86803	1.13698
															1.56072	0.83463
															1.30213	1.27109
8d	n=14	n=31													1.07937	1.30566
															0.61566	1.17827
	early	late													0.64354	1.01015
	12.98	12.19													0.83073	1.33436
	47.955	1.33													0.55884	1.04213
	38.0215	9.54													1.31243	1.51695
	64.34	39.28													1.02854	1.7016
	36.92	4.33													0.80413	1.44989
	34.05	30.9913													0.98261	1.07929
	43.88	16.47													0.92339	1.24214
	39.29	19.13													1.07549	0.99656
	17.3	9.13													0.77915	0.73169
	47.32	14.39													0.86979	1.22267
	48.22	31.1956													1.3228	0.88724
	37.99	49.9801													0.97671	0.92532
	30.0292	10.46													1.0444	0.83996
	18.5607	46.15													1.13534	1.00014
		18.36													0.92322	1.11396
		9.97													1.12189	0.93962
		26.2276													0.64139	0.77781
		22.87													0.91675	1.25198
		20.54													0.83333	0.97503
		47.06													0.68038	1.04288
		13.19													0.7882	1.61638
		18.46													0.78455	1.10855
		18.24													0.84202	1.46221
		11.76													0.71952	0.98939
		17.7424													0.80953	0.80586
		12.766													0.92922	1.09923
		32.18													1.40515	1.31489
		30.17													0.95192	1.60115
		21													0.85422	1.67761
		4.3													1.22403	1.52681
		9.54248													1.24099	1.59486
															0.72554	1.744
															0.91168	1.22902
															1.78005	1.38045
8g	n=16														0.61	1.38372
															0.69127	1.22467
															0.65232	1.08823
	GS						IFTA								0.73586	1.67275
	grade 1	grade 2	grade 3	total			grade 0	grade 1	grade 2	total					0.74851	1.39961
numbers	8	6	2	16		numbers	9	5	2	16					1.744	1.04929
%	50	37.5	12.5	100		%	56.25	31.25	12.5	100					1.4374	0.81457
															1.38972	1.32131
															1.37954	1.10963
															0.82935	1.25025
															0.99731	1.06896
															0.62545	0.96021
8i	n=16	n=16													0.95825	0.62478
															1.07982	0.68487
	% of polyploid TC	Total corrected fibronectin area													1.45359	0.70363
	1.33	4.95287													1.68923	0.68075
	9.54	6.30782													1.03423	1.79646
	30.9913	3.65852													0.79802	1.31794
	16.47	5.86224													1.22179	0.89885
	14.39	5.34601													1.2138	1.31287
	49.9801	23.93													1.30051	1.1438
	9.97	8.3													1.19183	2.85644
	26.2276	19.61													1.08202	2.42268
	20.54	17.1916													0.87467	2.12133
	13.19	7.40198													0.66805	1.9791
	18.46	14.9238													0.75212	3.22485
	18.24	2.47539													0.71866	2.45293
	17.7424	5.41													0.50214	1.81966
	12.766	9.95													0.98248	2.32968
	32.18	21.3252													0.83303	2.91341
	21	22.0908													1.28066	2.05975
															0.85238	1.9096
															0.63251	2.05198
															0.71384	1.5706
															0.6405	1.13593
															0.80978	2.31062
															1.40706	3.04489
															0.83452	1.73528
															0.54868	1.67499
															0.73995	1.81693
															0.97506	1.55296
															1.06226	1.54622
															0.93446	1.33643
															0.71821	0.87234
															0.93458	1.23414
															1.03265	1.4427
															1.04389	1.25249
															0.57604	2.1677
															0.83239	1.54343
															0.99255	1.63966
															1.32011	0.79318
															0.5658	1.45307
															0.5506	0.93596
															0.48795	2.075
															0.45539	1.61376
															0.32355	1.53604
															0.40178	1.28006
															0.6723	1.23651
															0.54721	0.92037
															1.00101	0.58141
															0.52674	1.42642
															0.35466	1.56734
															0.85266	1.06213
															0.73414	1.12972
															0.69949	1.16145
															0.57431	1.13859
															0.58694	0.99979
															0.30145	1.04777
															0.57981	1.0389
															0.53954	0.92284
															1.57643	0.95232
															0.60257	0.63176
															0.60451	0.78917
															0.51009	0.75056
															0.47431	0.83214
															0.43364	0.6405
															0.39983	0.80403
															0.4223	0.83202
															0.35713	0.81003
															0.35289	0.76381
															0.47881	0.73232
															0.38602	1.0314
															0.68412	0.83639
															0.46654	1.17494
															0.43169	0.71209
															0.46759	0.88074
															0.39046	0.46296
															0.15051	0.5982
															0.30262	0.52771
															0.33049	0.6302
															0.69298	0.64396
															0.63478	0.89734
															0.60229	0.78708
															0.67672	1.3152
															0.57207	0.88017
															0.5855	1.0937
															0.43928	0.73532
															0.59738	0.85473
															1.00582	1.01102
															0.59563	0.77663
															0.57714	0.72419
															0.688	1.84002
															0.78	0.56838
															0.5565	0.66987
															0.4893	1.41135
															0.9874	1.18706
															0.3131	0.56481
															0.4222	0.5099
															0.4369	0.56525
															0.4785	0.63913
															0.6315	0.80275
															0.25877	0.8977
															0.56874	0.60428
															0.42139	0.5936

## Sheet: Figure 9
9a	n=7							n=7								n=5
Vehicle	t0	t2	t5	t7	t14	t30		CA3	t0	t2	t5	t7	t14	t30		Healthy	t0	t2	t5	t7	t14	t30
	40	139.8	184.2	124.2	86.2	75.4			35.4	189	348	129	59.2	67.2			43.8	41	46.6	36	40	39.6
	23.8	148.8	284.1	182.1	66.2	79.5			25	226.2	255	156.9	73.2	66.4			51.2	55.5	60	60	49	60
	55.6	183	92.2	193.5	117	65			45.4	195	138	83.1	86.3	58.5			50.1	60	46.4	51.1	44.8	40
	53.3	490	402	202	174	179			42.6	423	217	67.5	68.4	56.9			50	58.4	45.1	52.3	46.3	48.3
	64.6	412	258	177.6	105	101			44.5	342	178.4	96.6	52.4	51.3			20.27	35.5	51.6	36.5	43.9	42.5
	47.4	297.6	137.7	77.1	102	66.4			47.3	534	148.2	120	66.6	56.2
	45.8	528	177	125	115	92.7			41	322.2	222.3	101	65.2	57
Average	47.2143	314.171	219.314	154.5	109.343	94.1429		Average	40.1714	318.771	215.271	107.729	67.3286	59.0714		Average	43.074	50.08	49.94	47.18	44.8	46.08
SEM	4.90852	61.9989	39.3126	17.4927	12.66	14.76		SEM	2.91308	48.4197	27.2014	11.3546	4.05185	2.16989		SEM	9.1216	9.464	4.688	8.744	2.28	6.456
9b	n=7
	Vehicle	CA3
	0.61587	0.45688
	0.91916	0.54279
	1.20143	1.03566
	1.62209	0.49217
	2.60762	0.56839
	0.90773	0.33538
	1	0.45555
9d	n=8						9e	n=8					9h	n=7				9j	n=7
	Total			≥8C
	Vehicle	CA3		Vehicle	CA3			Vehicle	CA3					Vehicle	CA3				Vehicle	CA3
	20.8825	19.6711		12.6689	8.71439			154248	146705					26.554	4.79346				2.36022	3.3204
	23.2101	20.3932		10.5134	6.80961			163233	189342					19.3365	27.3594				3.22652	2.18829
	17.89	18.405		7.89969	6.72253			114964	131377					30.94	3.93531				6.61852	3.19115
	20.704	14.5065		7.56905	4.69546			154267	166718					31.5244	1.42375				5.34606	2.382
	46.442	44.3681		18.4134	15.1007			169412	103557					40.5145	5.06148				6.97849	1.99889
	48.5122	38.5658		7.44124	14.006			132868	124885					32.9684	21.3324				3.45356	3.10588
	64.9853	3.47794		16.9185	1.39604			141791	123664					17.5966	9.5666				3.9055	2.69777
	45.1543	0.57051		15.688	0.36462			132284	169412
9k	n=8								n=8
Pax8/WT	t0	t2	t5	t7	t14	t30		Pax8/YAP1ko	t0	t2	t5	t7	t14	t30
	40	173	104	129	83.8	90.2			44	550	654	166	173	48.5
	32.3	198.6	252	308	184	64.4			51.8	540	107.7	132	97.4	71.4
	48.5	320	84.2	191.8	106	62.3			39.7	232	92.9	97.3	91.9	48.3
	43.1	191.4	142	97.3	44.6	119			32.4	134.4	92.3	114	70.9	69
	41.2	328	152.8	89.6	49.5	70.2			38	137	180	35.5	48.5	69.2
	36.8	83	274	118	94.2	72.5			44.9	249	44.9	45.1	41.1	40
	41.4	262	184	94	150	73.1			41.7	105.4	46.8	26.9	51.4	26.4
	53.6	240	227.5	203	116.8	118			30.3	110.6	70.9	20	44	41.3
Average	42.1125	224.5	177.562	153.837	103.612	83.7125		Average	40.35	257.3	161.188	79.6	77.275	51.7625
SEM	2.33012	28.6356	24.4154	26.869	16.73	8.14		SEM	2.45	65.52	71.99	19.444	15.6617	5.8
9m	n=8						9n	n=8			9o	n=8
	Total			≥8C
	Pax8/WT	Pax8/YAP1ko		Pax8/WT	Pax8/YAP1ko			Pax8/WT	Pax8/YAP1ko			Pax8/WT	Pax8/YAP1ko
	22.6741	21.4884		18.9675	9.73234			21.5698	1.16651			3.33895	1.68145
	37.513	4.83025		15.1152	1.44163			34.0972	13.7054			3.52556	1.97699
	18.7253	10.2469		8.00498	3.33807			23.846	2.18551			2.65721	4.22876
	27.7262	0.78299		10.9798	0.25882			24.6445	7.12954			4.221	3.44565
	39.9947	26.9236		17.7652	10.2211			20.2732	17.0082			6.07743	2.44021
	24.2375	16.1476		11.5122	6.27309			38.2224	4.49286			5.0123	2.02822
	7.32073	26.6983		4.85004	8.83838			29.72	3.69286			6.55858	3.11281
	31.3776	9.91924		15.2304	5.0295			11.3622	3.44895			2.48762	2.72151
9p	n=7								n=7
Vehicle	t0	t2	t5	t7	t14	t30		Senolytic	t0	t2	t5	t7	t14	t30
	49.6	85.4	88.2	70	84	90			25.4	156.6	72.9	72.8	67.3	47.6
	45.1	140	69.3	78.3	67.6	58.3			31.1	190.6	148	128	93	76.5
	76.3	143	141	94	94.2	81.1			48.8	110.8	143	64.2	40	52.5
	52.95	96.5	82.7	65.5	72.1	104.8			45.5	122	51.8	58.4	29.7	52.2
	55.9	139.8	104	66.2	58.9	59.9			35.5	120.4	41.2	47.4	40	33.4
	45	206	77.6	94.5	54.1	74.5			38.8	117.2	59.6	48.8	47.6	42.4
	37.2	226	110.1	101.6	86.3	69.5			67.2	166	80.3	45	54.5	53.3
Average	51.7214	148.1	96.1286	81.4429	73.8857	76.8714		Average	41.7571	140.514	85.2571	66.3714	53.1571	51.1286
SEM	4.69921	19.6246	9.22842	5.69423	5.62272	6.29273		SEM	5.20983	11.5374	16.3058	10.9469	8.04	5.01
9r	n=7
								9s	n=7			9t	n=7
	Total			≥8C
	Vehicle	Senolytic		Vehicle	Senolytic				Vehicle	Senolytic			Vehicle	Senolytic
	25.5449	0.93769		17.8718	0.65646				38.3324	15.033			4.2145	2.91964
	37.3211	1.34988		4.97487	0.80114				31.296	9.70214			2.954	1.32607
	9.43602	4.64112		14.5969	2.11219				22.1235	5.20104			4.1305	3.45594
	26.2087	6.22856		10.6771	2.2338				45.297	9.25473			5.745	1.79295
	8.5621	19.2109		4.40156	5.63767				32.9684	19.7085			4.2222	2.7028
	20.0642	25.1626		3.94393	7.36282				18.966	22.2441			4.8547	2.96835
	24.2914	12.7366		5.46131	3.53808				31.924	18.506			2.7854	2.17442

## Sheet: Supp Figure 2
2j	n=9
	cortex	osom
	9.8	1.17
	5.42	2.32
	4.94	1.86
	11.35	1.66
	9.49	2.93
	26.62	3.16
	16.2	5.34
	24.17	3.43
	11.76	2.49

## Sheet: Supp Figure 3
3m	n=4
	Scramble	TAZ-KD
	1.01613	0.31263
	1.03377	0.39197
	0.99939	0.38348
	0.96792	0.35032
3n	n=4
	Scramble	TAZ-KD
	46.05	36.36
	32.15	19
	33.71	30.57
	29.24	28.64
3o	n=4
	Scramble	YAP1-KD
	0.85359	0.01585
	1.19223	0.01378
	0.86868	0.01193
	0.96556	0.01613
3p	n=4
	Scramble	YAP1-KD
	46.05	26.04
	32.15	17.26
	33.71	28.59
	29.24	21.86

[truncated: 6 more sheets: Supp Figure 5, Supp Figure 6, Supp Figure 7, Supp Figure 8, Supp Figure 9, Supp Figure 10]
